# Supplementary material for: Can Magnoflorine Improve Memory? Immunohistochemical Studies on Parvalbumin Immunoreactive Neurons and Fibers of Mice Hippocampus
Source: Nutrients. 2024 Dec 31;17(1):137. doi: 10.3390/nu17010137 (PMC11722722; doi:10.3390/nu17010137)
Supplement: Supplementary file 1 [file nutrients-17-00137-s001.zip]

Archive with 1 entries (1 files):
- nutrients-3370340-supplementary.pdf
